# Supplementary material for: Effect of gut microbiota on α‐amanitin tolerance in Drosophila tripunctata
Source: Ecol Evol. 2020 Aug 11;10(17):9419–27. doi: 10.1002/ece3.6630 (PMC7487225; doi:10.1002/ece3.6630)
Supplement: Supplementary file 2 — Table S1‐S10 [file ECE3-10-9419-s002.xlsx]

## Sheet: Table 1 survival
			Full dataset
Phenotype	Effect	DF	Likelihood Ratio- Chi Square	P-value
Survival to Pupation	Line	5	7.10086	0.2132
Survival to Pupation	Toxin	1	0.163293	0.6861
Survival to Pupation	Microbiome	1	167.189	<.0001
Survival to Pupation	Line*Toxin	5	37.1255	<.0001
Survival to Pupation	Line*Microbiome	5	50.429	<.0001
Survival to Pupation	Toxin*Microbiome	1	1.61786	0.2034
Survival to Pupation	Line*Toxin*Microbiome	5	24.1088	0.0002
Survival to Adulthood	Line	5	42.2894	<.0001
Survival to Adulthood	Toxin	1	1.7686	0.1836
Survival to Adulthood	Microbiome	1	11.1033	0.0009
Survival to Adulthood	Line*Toxin	5	21.217	0.0007
Survival to Adulthood	Line*Microbiome	5	23.3408	0.0003
Survival to Adulthood	Toxin*Microbiome	1	2.67677	0.1018
Survival to Adulthood	Line*Toxin*Microbiome	5	26.3179	<.0001

## Sheet: Table S1 Survival to Pupation
Line	Microbiome	Treatment	Sample Size	Proportion Surviving	SE of proportion
2	Abx	No Toxin	105	0.171429	0.03678
2	Abx	Toxin	75	0.106667	0.0356443
2	No Abx	No Toxin	75	0.6	0.0565685
2	No Abx	Toxin	75	0.293333	0.0525723
3	Abx	No Toxin	105	0.180952	0.0375701
3	Abx	Toxin	75	0.32	0.053864
3	No Abx	No Toxin	75	0.12	0.0375233
3	No Abx	Toxin	75	0.32	0.053864
5	Abx	No Toxin	105	0.142857	0.0341494
5	Abx	Toxin	75	0.0666667	0.0288033
5	No Abx	No Toxin	75	0.36	0.0554256
5	No Abx	Toxin	75	0.426667	0.0571107
6	Abx	No Toxin	105	0.0380952	0.0186813
6	Abx	Toxin	75	0.173333	0.0437095
6	No Abx	No Toxin	75	0.453333	0.057483
6	No Abx	Toxin	75	0.466667	0.0576066
9	Abx	No Toxin	105	0.171429	0.03678
9	Abx	Toxin	75	0.08	0.0313262
9	No Abx	No Toxin	75	0.36	0.0554256
9	No Abx	Toxin	75	0.666667	0.0544331
14	Abx	No Toxin	105	0.209524	0.0397161
14	Abx	Toxin	75	0.106667	0.0356443
14	No Abx	No Toxin	75	0.52	0.0576888
14	No Abx	Toxin	75	0.44	0.0573178

## Sheet: Table S2 Surival to Adulthood
Line	Microbiome	Treatment	Sample Size	Proportion Surviving	SE of proportion
2	Abx	No Toxin	105	0.12381	0.0321426
2	Abx	Toxin	75	0.0666667	0.0288033
2	No Abx	No Toxin	75	0.213333	0.0473036
2	No Abx	Toxin	75	0.0533333	0.0259458
3	Abx	No Toxin	105	0.104762	0.0298866
3	Abx	Toxin	75	0.253333	0.0502203
3	No Abx	No Toxin	75	0.0666667	0.0288033
3	No Abx	Toxin	75	0.133333	0.0392523
5	Abx	No Toxin	105	0.047619	0.0207827
5	Abx	Toxin	75	0.0533333	0.0259458
5	No Abx	No Toxin	75	0.0533333	0.0259458
5	No Abx	Toxin	75	0.0666667	0.0288033
6	Abx	No Toxin	105	0	0
6	Abx	Toxin	75	0.08	0.0313262
6	No Abx	No Toxin	75	0.16	0.042332
6	No Abx	Toxin	75	0.0533333	0.0259458
9	Abx	No Toxin	105	0.104762	0.0298866
9	Abx	Toxin	75	0.08	0.0313262
9	No Abx	No Toxin	75	0.186667	0.0449922
9	No Abx	Toxin	75	0.36	0.0554256
14	Abx	No Toxin	105	0.2	0.039036
14	Abx	Toxin	75	0.08	0.0313262
14	No Abx	No Toxin	75	0.173333	0.0437095
14	No Abx	Toxin	75	0.253333	0.0502203

## Sheet: Table S3 weight data
Line	Sex	Toxin	Microbiome	Sample Size	Mean(Weight)	Std Err(Weight)
2	Female	No Toxin	Abx	8	0.3225	0.0372132
2	Female	No Toxin	No Abx	5	0.344	0.0422611
2	Female	Toxin	Abx	3	0.383333	0.0688799
2	Female	Toxin	No Abx	2	0.32	0.02
2	Male	No Toxin	Abx	5	0.292	0.0386523
2	Male	No Toxin	No Abx	9	0.291111	0.015406
2	Male	Toxin	Abx	2	0.305	0.045
3	Female	No Toxin	Abx	4	0.4225	0.0852814
3	Female	Toxin	Abx	9	0.328889	0.0304797
3	Female	Toxin	No Abx	5	0.392	0.0495379
3	Male	No Toxin	Abx	8	0.2975	0.0362408
3	Male	No Toxin	No Abx	4	0.2875	0.0175
3	Male	Toxin	Abx	8	0.26625	0.0110093
3	Male	Toxin	No Abx	4	0.2925	0.0232289
5	Female	No Toxin	Abx	2	0.32	0.01
5	Female	No Toxin	No Abx	2	0.4	0.09
5	Female	Toxin	Abx	3	0.453333	0.0328295
5	Female	Toxin	No Abx	2	0.355	0.015
5	Male	No Toxin	Abx	3	0.233333	0.00666667
5	Male	Toxin	Abx	1	0.4
6	Female	No Toxin	No Abx	6	0.433333	0.0426354
6	Female	Toxin	Abx	6	0.418333	0.0663534
6	Female	Toxin	No Abx	6	0.37	0.0301109
6	Male	No Toxin	No Abx	2	0.325	0.045
6	Male	Toxin	No Abx	5	0.318	0.0243721
9	Female	No Toxin	Abx	5	0.41	0.0824015
9	Female	No Toxin	No Abx	7	0.405714	0.0454531
9	Female	Toxin	Abx	1	0.33
9	Female	Toxin	No Abx	9	0.458889	0.0604254
9	Male	No Toxin	Abx	5	0.38	0.0325576
9	Male	No Toxin	No Abx	7	0.315714	0.0164544
9	Male	Toxin	Abx	5	0.256	0.0374967
9	Male	Toxin	No Abx	18	0.349444	0.0271702
14	Female	No Toxin	Abx	11	0.331818	0.0315312
14	Female	No Toxin	No Abx	5	0.47	0.0330151
14	Female	Toxin	Abx	2	0.43	0.11
14	Female	Toxin	No Abx	12	0.36	0.0236771
14	Male	No Toxin	Abx	9	0.291111	0.0338889
14	Male	No Toxin	No Abx	7	0.388571	0.028067
14	Male	Toxin	Abx	4	0.3225	0.0149304
14	Male	Toxin	No Abx	5	0.31	0.0317805

## Sheet: Table S4 survival data no 3
			Excluding line 3
Phenotype	Effect	DF	Likelihood Ratio- Chi Square	P-value
Survival to Pupation	Line	5	6.0877	0.1927
Survival to Pupation	Toxin	1	1.05226	0.305
Survival to Pupation	Microbiome	1	230.514	<.0001
Survival to Pupation	Line*Toxin	5	21.2181	0.0003
Survival to Pupation	Line*Microbiome	5	3.17331	0.5293
Survival to Pupation	Toxin*Microbiome	1	1.04074	0.3076
Survival to Pupation	Line*Toxin*Microbiome	5	24.0587	<.0001
Survival to Adulthood	Line	5	42.2894	<.0001
Survival to Adulthood	Toxin	1	1.7686	0.1836
Survival to Adulthood	Microbiome	1	11.1033	0.0009
Survival to Adulthood	Line*Toxin	5	21.217	0.0007
Survival to Adulthood	Line*Microbiome	5	23.3408	0.0003
Survival to Adulthood	Toxin*Microbiome	1	2.67677	0.1018
Survival to Adulthood	Line*Toxin*Microbiome	5	26.3179	<.0001

## Sheet: Table S5 line interaction terms
Phenotype	Line	Effect	DF	Likelihood Ratio- Chi Square	P-value	Bonferroni Significance
Survival to Pupation	14	Treatment	1	4.29702	0.0382
Survival to Pupation	14	Microbiome	1	40.9392	<.0001	*
Survival to Pupation	14	Microbiome*Treatment	1	0.758981	0.3836
Survival to Pupation	2	Treatment	1	10.9412	0.0009	*
Survival to Pupation	2	Microbiome	1	35.6838	<.0001	*
Survival to Pupation	2	Microbiome*Treatment	1	1.60667	0.205
Survival to Pupation	3	Treatment	1	13.4643	0.0002	*
Survival to Pupation	3	Microbiome	1	0.75408	0.3852
Survival to Pupation	3	Microbiome*Treatment	1	0.75408	0.3852
Survival to Pupation	5	Treatment	1	0.82562	0.3635
Survival to Pupation	5	Microbiome	1	38.854	<.0001	*
Survival to Pupation	5	Microbiome*Treatment	1	3.36234	0.0667
Survival to Pupation	6	Treatment	1	7.20129	0.0073	*
Survival to Pupation	6	Microbiome	1	60.1865	<.0001	*
Survival to Pupation	6	Microbiome*Treatment	1	6.2969	0.0121
Survival to Pupation	9	Treatment	1	0.430205	0.5119
Survival to Pupation	9	Microbiome	1	57.7558	<.0001	*
Survival to Pupation	9	Microbiome*Treatment	1	13.797	0.0002	*
Suvival to Adulthood	14	Treatment	1	0.836176	0.3605
Suvival to Adulthood	14	Microbiome	1	3.61302	0.0573
Suvival to Adulthood	14	Microbiome*Treatment	1	6.28398	0.0122
Suvival to Adulthood	2	Treatment	1	9.0002	0.0027	*
Suvival to Adulthood	2	Microbiome	1	0.263748	0.6076
Suvival to Adulthood	2	Microbiome*Treatment	1	1.23228	0.267
Suvival to Adulthood	3	Treatment	1	7.06879	0.0078	*
Suvival to Adulthood	3	Microbiome	1	3.46487	0.0627
Suvival to Adulthood	3	Microbiome*Treatment	1	0.174239	0.6764
Suvival to Adulthood	5	Treatment	1	0.133415	0.7149
Suvival to Adulthood	5	Microbiome	1	0.133415	0.7149
Suvival to Adulthood	5	Microbiome*Treatment	1	0.0146412	0.9037
Suvival to Adulthood	6	Treatment	1	3.49574	0.0615
Suvival to Adulthood	6	Microbiome	1	9.35235	0.0022	*
Suvival to Adulthood	6	Microbiome*Treatment	1	15.4103	<.0001	*
Suvival to Adulthood	9	Treatment	1	0.821594	0.3647
Suvival to Adulthood	9	Microbiome	1	16.4818	<.0001	*
Suvival to Adulthood	9	Microbiome*Treatment	1	3.45089	0.0632

## Sheet: Table S6 line_microbe_effects
Phenotype	Microbiome	Line	Effect (Toxin/No Toxin)	DF	Likelihood Ratio- Chi Square	P-value	Bonferonni Significance
Survival to Pupation	Abx	2	Treatment	1	1.52843	0.216349
Survival to Pupation	No Abx	2	Treatment	1	14.5161	0.000138968	*
Survival to Pupation	Abx	3	Treatment	1	4.60081	0.0319569
Survival to Pupation	No Abx	3	Treatment	1	9.00322	0.00269504	*
Survival to Pupation	Abx	5	Treatment	1	2.71562	0.0993701
Survival to Pupation	No Abx	5	Treatment	1	0.699101	0.403086
Survival to Pupation	Abx	6	Treatment	1	9.4158	0.00215123	*
Survival to Pupation	No Abx	6	Treatment	1	0.0268393	0.869867
Survival to Pupation	Abx	9	Treatment	1	3.33712	0.0677329
Survival to Pupation	No Abx	9	Treatment	1	14.3476	0.000151972	*
Survival to Pupation	Abx	14	Treatment	1	3.48043	0.0620986
Survival to Pupation	No Abx	14	Treatment	1	0.962575	0.326539
Survival to Adulthood	Abx	2	Treatment	1	1.65647	0.19808
Survival to Adulthood	No Abx	2	Treatment	1	8.81906	0.002981	*
Survival to Adulthood	Abx	3	Treatment	1	6.86833	0.00877366
Survival to Adulthood	No Abx	3	Treatment	1	1.88422	0.169856
Survival to Adulthood	Abx	5	Treatment	1	0.0299108	0.862693
Survival to Adulthood	No Abx	5	Treatment	1	0.118433	0.73074
Survival to Adulthood	Abx	6	Treatment	1	10.7967	0.00101681	*
Survival to Adulthood	No Abx	6	Treatment	1	4.66388	0.0308035
Survival to Adulthood	Abx	9	Treatment	1	0.318683	0.5724
Survival to Adulthood	No Abx	9	Treatment	1	5.74811	0.0165064
Survival to Adulthood	Abx	14	Treatment	1	5.27536	0.0216294
Survival to Adulthood	No Abx	14	Treatment	1	1.4369	0.230641

## Sheet: Table S7 Development Time
Treatment	Microbiome	Line	Sample Size (Pupae)	Pupal Mean Development Time (days)	SE Pupal Development Time	Sample size (Adult)	Adult Mean Development Time (days)	SE Adult Development Time
No Toxin	Antibiotics	2	9	12.4444	0.747424	13	20.6154	0.820713
No Toxin	Antibiotics	3	17	10	0.363803	11	19.4545	1.05627
No Toxin	Antibiotics	5	3	8.66667	0.666667	5	17.8	1.0198
No Toxin	Antibiotics	6	4	10.75	0.629153	0
No Toxin	Antibiotics	9	18	9.83333	0.512905	11	17.8182	0.902705
No Toxin	Antibiotics	14	19	10.4211	0.479497	21	17.1905	0.411843
No Toxin	No Antibiotics	2	45	7.73333	0.257023	16	15.4375	0.315816
No Toxin	No Antibiotics	3	9	7.77778	0.493789	5	15.8	0.8
No Toxin	No Antibiotics	5	28	8.57143	0.412851	4	17	0.57735
No Toxin	No Antibiotics	6	37	8.13514	0.401129	12	16	0.301511
No Toxin	No Antibiotics	9	27	9.37037	0.424157	14	16.1429	0.543262
No Toxin	No Antibiotics	14	39	7.41026	0.281499	13	16.1538	0.696568
Toxin	Antibiotics	2	6	10.6667	0.666667	5	18.8	2.08327
Toxin	Antibiotics	3	17	10.4118	0.402737	19	19.2632	0.691816
Toxin	Antibiotics	5	5	7.6	0.244949	4	15.5	0.5
Toxin	Antibiotics	6	13	9.84615	0.421325	6	18	0.447214
Toxin	Antibiotics	9	3	13	0	6	18.6667	1.20185
Toxin	Antibiotics	14	8	9.625	0.182981	6	17.6667	0.666667
Toxin	No Antibiotics	2	22	7.63636	0.560401	4	16.25	0.25
Toxin	No Antibiotics	3	23	7.6087	0.331121	10	17.1	1.15902
Toxin	No Antibiotics	5	32	8.34375	0.306546	5	16.4	0.4
Toxin	No Antibiotics	6	37	9.59459	0.386443	4	18	0.57735
Toxin	No Antibiotics	9	50	8.26	0.272269	27	15.8148	0.373774
Toxin	No Antibiotics	14	34	8.47059	0.313781	19	17.3158	0.513289

## Sheet: Table S8 Dev. Time Line_Microbe
Phenotype	Microbiome	Effect (Toxin/No Toxin)	Line	DF	Log Rank Chi-Square	P-value	Bonferonni Significance
Pupal Dev. Time	Antibiotics	Toxin/No Toxin	2	1	6.2428	0.0125
Pupal Dev. Time	Antibiotics	Toxin/No Toxin	3	1	0.3266	0.5677
Pupal Dev. Time	Antibiotics	Toxin/No Toxin	5	1	2.3973	0.1215
Pupal Dev. Time	Antibiotics	Toxin/No Toxin	6	1	0.4235	0.5152
Pupal Dev. Time	Antibiotics	Toxin/No Toxin	9	1	2.8465	0.0916
Pupal Dev. Time	Antibiotics	Toxin/No Toxin	14	1	2.062	0.151
Pupal Dev. Time	No Antibiotics	Toxin/No Toxin	2	1	0.2953	0.5868
Pupal Dev. Time	No Antibiotics	Toxin/No Toxin	3	1	0	1
Pupal Dev. Time	No Antibiotics	Toxin/No Toxin	5	1	0.4953	0.4816
Pupal Dev. Time	No Antibiotics	Toxin/No Toxin	6	1	6.747	0.0094	*
Pupal Dev. Time	No Antibiotics	Toxin/No Toxin	9	1	6.1727	0.013
Pupal Dev. Time	No Antibiotics	Toxin/No Toxin	14	1	6.1433	0.0132
Adult Dev. Time	No Antibiotics	Toxin/No Toxin	2	1	1.7028	0.1919
Adult Dev. Time	No Antibiotics	Toxin/No Toxin	3	1	0.5207	0.4705
Adult Dev. Time	No Antibiotics	Toxin/No Toxin	5	1	0.8	0.3711
Adult Dev. Time	No Antibiotics	Toxin/No Toxin	6	1	6.1955	0.0128
Adult Dev. Time	No Antibiotics	Toxin/No Toxin	9	1	0.3903	0.5322
Adult Dev. Time	No Antibiotics	Toxin/No Toxin	14	1	1.4439	0.2295
Adult Dev. Time	Antibiotics	Toxin/No Toxin	2	1	0.5876	0.4434
Adult Dev. Time	Antibiotics	Toxin/No Toxin	3	1	0.1447	0.7037
Adult Dev. Time	Antibiotics	Toxin/No Toxin	5	1	3.6973	0.0545
Adult Dev. Time	Antibiotics	Toxin/No Toxin	6	0	0
Adult Dev. Time	Antibiotics	Toxin/No Toxin	9	1	0.1433	0.7051
Adult Dev. Time	Antibiotics	Toxin/No Toxin	14	1	0.2492	0.6177
Pupal Dev. Time	Both	Toxin/No Toxin	All	1	0	0.994
Pupal Dev. Time	Antibiotic/No Antibiotics	Both	All	1	54.012	<0.0001	*
Pupal Dev. Time	Antibiotic/No Antibiotics	Toxin/No Toxin	All	3	57.225	<0.0001	*
Adult Dev. Time	Both	Toxin/No Toxin	All	1	0.0922	0.761
Adult Dev. Time	Antibiotic/No Antibiotics	Both	All	1	41.755	<0.0001	*
Adult Dev. Time	Antibiotic/No Antibiotics	Toxin/No Toxin	All	3	46.921	<0.0001	*

## Sheet: Table S9 weight
Sex	Effect	DF	F-Ratio	P-value
Female	Line	5	1.0347	0.4012
Female	Toxin	1	0.0003	0.9864
Female	Microbiome	1	0.7442	0.3903
Female	Microbiome*Toxin	1	1.1375	0.2886
Male	Line	5	1.0572	0.3886
Male	Toxin	1	0.3078	0.5802
Male	Microbiome	1	2.0177	0.1585
Male	Microbiome*Toxin	1	0.1848	0.6682

[truncated: 1 more sheets: Table S10 Antibiotic qPCR Data]
